# Supplementary material for: Amino acid-specific isotopes reveal changing five-dimensional niche segregation in Pacific seabirds over 50 years
Source: Sci Rep. 2024 Apr 3;14:7899. doi: 10.1038/s41598-024-57339-w (PMC10991557; doi:10.1038/s41598-024-57339-w)
Supplement: Supplementary file 1 — Supplementary Information 1. [file 41598_2024_57339_MOESM1_ESM.csv]

origID	USOXcod	USOX.	Species	Year.x	Date	Location.x	Delta.13C	C.Amount..ug.	Delta.15N	N.Amount..ug.	Delta.S	label1	dC_Ala	dC_Val	dC_Gly	dC_Ile	dC_Leu	dC_Pro	dC_Asp	dC_Phe	dC_Glu	dC_Lys	dN_Ala	dN_Asp	dN_Glu	dN_Gly	dN_Ile	dN_Leu	dN_Lys	dN_Phe	dN_Pro	dN_Val	Essential	Non.essential	XXX	SPCODE	code2	d18O	d13C	d15N	C.N	d34S	AASIA	VVV	code1	d13Ccor	Year	decade	labSPgeo
16	a06373	6373	PECO	1970	NA	Mandarte Island	-15.82	619.54	14.71	94.65	15.37	2	-10.951	-12.068	2.191	-8.955	-18.344	-4.918	-6.488	-18.826	-12.391	-11.321	22.44	18.157	22.1659004	19.585	21.263	21.009	6.543	7.599	27.828	24.267	-14.54825	2.191	22.08458008	PECO06373	PE	NA	-15.820138	14.71008268	6.545441194	15.37120982	14.5669004	NA	a06373	-14.30725527	1970	1970-1989	PECO
18	a06388	6388	PECO	1970	7-Aug-70	Mitlenatch Island	-16.22	591.08	14.81	89.68	16.34	1	-12.195	-12.516	2.971	-10.705	-18.47	-5.49	-7.788	-19.776	-13.681	-9.027	21.421	20.244	23.8489934	17.797	23.022	22.805	7.196	8.256	28.886	25.926	-15.36675	2.971	23.76119868	PECO6388	PE	NA	-16.22164057	14.80941588	6.591243544	16.33895082	15.5929934	7.083415883	a06388	-14.68528113	1970	1970-1989	PECO
23	a07804	K02-07804	RHAU	2002	9-May-02	Pine Island	-21.94	634.14	12.9	75.99	17.2	93	-14.197	-17.669	-3.063	-13.393	-24.599	-7.935	-10.922	-23.792	-19.042	-15.665	22.468	15.976	27.569	15.446	21.675	20.82	6.117	5.497	31.218	24.229	-19.86325	-3.063	23.4516	ra07804	ra	NA	-21.93627885	12.90017446	8.345446691	17.19733143	22.072	7.093174463	a07804	-19.65514189	2002	1990-2006	RHAU.M
24	a07805	K02-07805	RHAU	2002	9-May-02	Pine Island	-21.88	565.27	12.14	67.48	16.91	95	-17.953	-19.745	-7.565	-13.774	-26.227	-11	-15.067	-23.872	-17.592	-16.577	21.93	15.761	25.61	14.6	21.362	20.686	6.665	5.919	30.887	23.463	-20.9045	-7.565	22.8612	ra07805	ra	NA	-21.87854725	12.139883	8.376827471	16.90623489	19.691	NA	a07805	-19.58304808	2002	1990-2006	RHAU.M
27	a07808	K02-07808	RHAU	2002	9-May-02	Pine Island	-20.94	558.11	12.84	64.06	17.3	94	-16.517	-17.205	-6.323	-10.415	-24.291	-8.943	-14.486	-22.542	-16.17	-15.981	23.018	17.267	24.123	16.335	23.486	23.31	8.488	6.023	30.945	26.794	-18.61325	-6.323	23.8262	ra07808	ra	NA	-20.94446518	12.83779265	8.71172913	17.29782535	18.1	5.582292649	a07808	-18.51822739	2002	1990-2006	RHAU.M
49	a07840	K02-07840	LSPE	2002	24-Jun-02	Cleland Island	-24.53	550.6	13.56	66.64	18.9349	57	-20.418	-24.433	-10.751	-18.199	-28.067	-13.606	-14.587	-29.145	-20.936	-17.278	22.285	21.174	25.45985626	15.32	22.831	25.368	6.589	7.022	33.944	27.229	-24.961	-10.751	25.75537125	ls07840	ls	14.38778531	-24.52702797	13.55908532	8.261965703	18.93488935	18.43785626	6.753585322	a07840	-22.27681908	2002	1990-2006	LSPE.S
58	a07849	K02-07849	LSPE	2002	24-Jun-02	Cleland Island	-24.04	589.34	13.93	73.48	18.6877	56	-20.65	-23.429	-7.067	-17.574	-27.068	-11.677	-13.875	-26.991	-19.894	-18.432	25.427	21.45	24.681	13.347	22.714	25.546	7.043	7.389	33.838	26.386	-23.7655	-7.067	25.6458	ls07849	ls	14.18973464	-24.03848853	13.92570898	8.019971024	18.68774258	17.292	6.709708984	a07849	-21.88127964	2002	1990-2006	LSPE.S
109	a15663	K06-15663	DCCO	2006	7-Jul-06	Mandarte Island	-15.92	600.94	15.73	80.53	15.19	21	-9.328	-11.572	1.863	-5.872	-18.096	-5.562	-5.415	-18.814	-16.196	-7.892	22.831	22.992	23.649	13.432	23.279	23.329	8.506	9.256	27.79	26.288	-13.5885	1.863	24.2078	DC15663	DC	NA	-15.91981889	15.73017724	7.461973361	15.19127692	14.393	6.849177243	a15663	-13.99056661	2006	1990-2006	DCCO
114	a15668	K06-15668	DCCO	2006	7-Jul-06	Mandarte Island	-15.34	614.34	15.17	77.9	10.74	22	-8.828	-11.754	0.435	-6.007	-17.758	-4.2	-7.458	-17.791	-12.303	-9.546	23.011	22.745	23.998	12.381	22.962	23.955	7.102	8.187	27.339	25.819	-13.3275	0.435	24.1998	DC15668	DC	NA	-15.34425511	15.16687442	7.886171271	10.73589659	15.811	7.522374418	a15668	-13.23490182	2006	1990-2006	DCCO
117	a15671	K06-15671	DCCO	2006	7-Jul-06	Mandarte Island	-13.74	505.02	14.9	74.73	7.2	23	-8.672	-10.165	4.157	-4.643	-16.174	-3.293	-7.391	-16.798	-13.656	-7.753	23.356	22.245	26.407	14.914	22.913	22.797	7.264	6.728	25.76	26.088	-11.945	4.157	24.0244	DC15671	DC	NA	-13.73684188	14.89891537	6.757674883	7.199943037	19.679	7.902915368	a15671	-12.12576448	2006	1990-2006	DCCO
120	a15674	K06-15674	DCCO	2006	7-Jul-06	Mandarte Island	-13.95	519.08	15.41	110.98	10.95	24	-8.75	-11.139	2.04	-5.356	-17.454	-4.506	-7	-18.393	-13.854	-7.546	22.871	23.101	25.539	15.371	22.851	22.405	6.913	7.777	26.581	25.695	-13.0855	2.04	24.0954	DC15674	DC	NA	-13.9489577	15.41158663	4.677131099	10.95076074	17.762	8.066586631	a15674	-13.50567631	2006	1990-2006	DCCO
156	a15710	K06-15710	RHAU	2006	30-May-06	Lucy Island	-21.35	550.95	13.27	66.91	17.3499	80	-14.581	-18.114	-3.2	-11.439	-23.206	-0.746	-7.847	-22.197	-16.705	-13.683	23.957	16.972	22.959	15.55	25.222	21.681	7.524	5.407	31.066	22.426	-18.739	-3.2	23.58	ra15710	ra	NA	-21.35265507	13.26748216	8.233975369	17.34986281	17.552	6.80198216	a15710	-19.10765313	2006	1990-2006	RHAU.N
161	a15715	K06-15715	RHAU	2006	30-May-06	Lucy Island	-25.1	633.42	13.33	79.94	9.8203	81	-18.385	-20.281	-6.41	-18.277	-25.865	-3.651	-11.865	-26.375	-22.167	-19.614	23.549	17.321	29.487	18.26	24.041	23.492	5.918	6.607	30.575	27.798	-22.6995	-6.41	24.9832	ra15715	ra	NA	-25.0956094	13.33257424	7.923882599	9.820344064	22.88	7.070074237	a15715	-22.97984976	2006	1990-2006	RHAU.N
163	a15717	K06-15717	RHAU	2006	30-May-06	Lucy Island	-20.08	635.57	13.78	66.91	16.4052	82	-15.191	-17.154	-4.288	-10.034	-22.367	-0.763	-9.91	-21.088	-15.53	-14.582	22.888	19.385	23.117	15.076	23.946	22.985	8.717	7.839	32.398	26.624	-17.66075	-4.288	24.3662	ra15717	ra	NA	-20.07840129	13.77606139	9.498691917	16.40520868	15.278	5.498061392	a15717	-17.38343833	2006	1990-2006	RHAU.N
166	a15720	K06-15720	RHAU	2006	30-May-06	Pine Island	-22.71	586.77	11.92	63.49	17.79	87	-16.341	-19.581	-5.413	-12.945	-25.2	-6.513	-14.211	-24.288	-18.573	-18.534	21.789	16.082	24.485	14.212	21.071	21.288	7.128	4.446	29.201	23.732	-20.5035	-5.413	22.4254	ra15720	ra	NA	-22.71280075	11.92014189	9.241386958	17.79202536	20.039	6.133141886	a15720	-20.10061796	2006	1990-2006	RHAU.M
167	a15721	K06-15721	RHAU	2006	30-May-06	Pine Island	-22.41	583.19	12.18	68.05	17.54	88	-17.703	-20.132	-7.615	-12.319	-25.746	-7.668	-14.463	-23.812	-17.831	-16.989	21.869	16.515	27.921	14.155	20.044	20.549	2.337	5.138	29.482	23.913	-20.50225	-7.615	22.9022	ra15721	ra	NA	-22.41228217	12.18243401	8.570107069	17.54290263	22.783	8.444934008	a15721	-20.04057221	2006	1990-2006	RHAU.M
168	a15722	K06-15722	RHAU	2006	30-May-06	Pine Island	-22.22	639.16	12.66	71.46	17.56	86	-14.933	-18.56	-3.298	-12.594	-24.647	-4.375	-10.024	-23.341	-17.518	-15.015	22.217	17.116	23.422	12.966	21.601	20.45	7.81	6.121	30.253	23.857	-19.7855	-3.298	22.5684	ra15722	ra	NA	-22.21571307	12.65658434	8.944880318	17.5644708	17.301	5.69108434	a15722	-19.71467906	2006	1990-2006	RHAU.M
397	a31747	31747	PECO	1973	NA	Mandarte Island	-17.89	564.06	13.89	77.43	16.52	14	-12.471	-14.104	2.557	-11.369	-18.523	-8.895	-7.242	-20.759	-14.372	-10.19	23.546	19.895	24.788	15.077	22.965	22.994	6.702	8.381	29.349	25.746	-16.18875	2.557	23.9982	PC31747	PC	NA	-17.8938694	13.88705856	7.285069451	16.51527897	16.407	6.345558555	a31747	-16.03711456	1973	1970-1989	PECO
398	a31749	31749	PECO	1973	NA	Mandarte Island	-18.67	632.34	14.64	93	15.9	13	-15.633	-17.886	-2.065	-14.074	-21.17	-11.321	-9.486	-22.483	-15.213	-12.766	24.36	18.676	25.323	13.799	24.904	22.638	5.074	6.521	30.816	28.313	-18.90325	-2.065	24.4714	PC31749	PC	NA	-18.6681522	14.63746927	6.799651486	15.90226795	18.802	NA	a31749	-17.03633639	1973	1970-1989	PECO
399	a31751	31751	PECO	1973	NA	Mandarte Island	-18.1	534.89	13.6	91.89	15.98	15	-13.905	-16.288	-0.325	-12.462	-20.42	-10.25	-8.466	-21.692	-15.141	-11.974	21.185	18.808	24.945	11.49	21.123	21.629	7.707	7.219	29.144	23.835	-17.7155	-0.325	23.1298	PC31751	PC	NA	-18.10406873	13.60119727	5.820960859	15.9836279	17.726	6.138197271	a31751	-16.96022762	1973	1970-1989	PECO
400	a31753	31753	PECO	1973	NA	Mandarte Island	-18.54	540.58	12.83	81.34	15.91	16	-13.769	-15.047	2.705	-10.711	-19.582	-7.738	-9.336	-20.671	-15.287	-11.784	20.1	16.91	22.708	11.28	18.723	19.121	6.668	6.115	27.961	22.342	-16.50275	2.705	21.0846	PC31753	PC	NA	-18.54452937	12.83074671	6.646097442	15.91210631	16.593	6.439246707	a31753	-16.9788915	1973	1970-1989	PECO
401	a31755	31755	DCCO	1973	NA	Mandarte Island	-17.3	543.01	15.28	73.68	15.73	25	-14.674	-14.137	-2.347	-8.696	-20.205	-7.683	-14.315	-21.692	-15.989	-14.803	23.035	24.435	23.453	15.276	22.988	23.301	7.953	8.545	27.454	25.631	-16.1825	-2.347	24.3262	DC31755	DC	NA	-17.30356318	15.28332349	7.370199546	15.72743455	14.908	7.034323492	a31755	-15.4102059	1973	1970-1989	DCCO
403	a31762	31762	DCCO	1973	NA	Mandarte Island	-15.05	568.4	16	93.69	12.73	26	-12.568	-11.518	-2.328	-6.953	-19.476	-6.052	-10.172	-18.326	-12.671	-9.739	24.685	25.446	25.46	19.329	23.357	23.383	8.177	8.134	27.654	26.619	-14.06825	-2.328	25.06	DCCO31762	DC	NA	-15.0459665	15.99682201	6.06649578	12.730222	17.326	7.841322014	a31762	-13.77872672	1973	1970-1989	DCCO
404	a31765	31765	DCCO	1973	NA	Mandarte Island	-17.5	547.95	15.28	86.33	13.81	27	-13.684	-15.194	-1.313	-8.927	-21.003	-7.938	-12.485	-20.449	-17.608	-14.241	22.237	22.657	22.458	15.672	22.45	23.366	7.28	6.553	27.051	26.183	-16.39325	-1.313	23.5964	DC31765	DC	NA	-17.50088526	15.28134622	6.346879572	13.81283133	15.905	NA	a31765	-16.08512033	1973	1970-1989	DCCO
405	a31767	31767	DCCO	1973	NA	Mandarte Island	-17.28	515.57	16.03	88.44	14.91	28	-12.31	-13.389	1.24	-7.262	-19.631	-5.498	-8.344	-19.973	-15.296	-13.404	23.638	24.33	26.902	17.386	24.162	24.575	8.019	7.907	28.878	26.85	-15.06375	1.24	25.7694	DC31767	DC	NA	-17.27890851	16.03252673	5.829700687	14.91356309	18.995	8.069526733	a31767	-16.13552322	1973	1970-1989	DCCO
422	a33747	33747	PECO	1985	12-Jul-85	Mandarte Island	-17.55	621.67	13.32	88.57	15.78	10	-13.297	-14.359	-0.956	-10.098	-20.108	-7.46	-9.528	-20.876	-14.598	-11.731	20.732	17.097	23.3450164	13.655	21.926	21.77	5.153	5.725	27.641	22.966	-16.36025	-0.956	22.35580328	PC33747	PC	NA	-17.55465879	13.31720708	7.019058204	15.77667774	17.6200164	7.878207081	a33747	-15.8152797	1985	1970-1989	PECO
423	a33748	33748	PECO	1985	12-Jul-85	Mandarte Island	-17.62	560.5	13.31	84.68	16.17	9	-13.163	-13.529	1.346	-9.234	-19.985	-7.785	-8.962	-20.212	-13.84	-10.945	22.034	16.656	22.8389171	14.645	20.884	20.799	6.107	5.964	25.103	23.14	-15.74	1.346	21.25618342	PC33748	PC	NA	-17.62362763	13.31297029	6.618932526	16.16583397	16.8749171	7.277470288	a33748	-16.0717823	1985	1970-1989	PECO
424	a33749	33749	PECO	1985	12-Jul-85	Mandarte Island	-17.86	406.15	13.84	76.31	16.23	11	-16.317	-18.844	-2.017	-16.344	-21.244	-14.215	-12.552	-23.098	-14.913	-12.554	21.657	17.452	21.331	13.006	20.134	20.856	6.622	6.618	27.719	23.709	-19.8825	-2.017	21.4984	PC33749	PC	NA	-17.86254931	13.84195351	5.322623159	16.22927844	14.713	7.221953506	a33749	-17.00491137	1985	1970-1989	PECO
427	a33757	33757	DCCO	1985	12-Jul-85	Mandarte Island	-18.73	567.35	14.23	81.84	15.87	32	-16.182	-16.972	-4.588	-10.64	-22.138	-9.525	-15.303	-22.13	-16.868	-15.228	19.099	20.616	22.492	11.684	20.029	21.663	6.579	4.992	25.639	23.132	-17.97	-4.588	22.0878	DC33757	DC	NA	-18.727811	14.23401423	6.93202584	15.87114478	17.5	NA	a33757	-17.03471859	1985	1970-1989	DCCO
429	a33759	33759	DCCO	1985	12-Jul-85	Mandarte Island	-13.33	561.34	14.66	94.22	8.55	29	-7.42	-9.306	7.015	-4.26	-16.046	-2.483	-4.111	-16.208	-11.876	-8.142	20.993	21.773	24.144	16.61	22.041	21.148	7.274	6.672	24.342	24.763	-11.455	7.015	22.6896	DC33759	DC	NA	-13.33248964	14.6600553	5.957799685	8.552492665	17.472	7.687055297	a33759	-12.11639324	1985	1970-1989	DCCO
437	a33789	33789	LSPE	1985	22-Jun-85	Thorton Island	-23.03	572.83	13.76	76.89	19.2	69	-17.108	-22.285	-5.742	-15.952	-26.14	-9.422	-9.884	-25.325	-17.542	-14.434	24.662	17.957	24.123	16.575	24.675	23.262	7.813	5.769	31.457	25.409	-22.4255	-5.742	24.2948	ls33789	ls	NA	-23.02951709	13.76103145	7.449642999	19.20215837	18.354	6.97003145	a33789	-21.10581886	1985	1970-1989	LSPE.S
438	a33790	33790	LSPE	1985	22-Jun-85	Thorton Island	-23.46	544.15	13.73	67.21	19.17	66	-18.121	-22.247	-7.154	-16.126	-26.12	-10.04	-11.035	-25.227	-17.616	-15.637	24.063	19.011	27.395	19.232	25.029	25.338	6.816	4.868	32.448	24.307	-22.43	-7.154	25.8442	ls33790	ls	NA	-23.46129647	13.73496628	8.095810107	19.17480357	22.527	7.892966276	a33790	-21.27135572	1985	1970-1989	LSPE.S
439	a33791	33791	LSPE	1985	22-Jun-85	Thorton Island	-23.46	546.3	14.81	72.35	18.9	67	-16.9	-22.142	-5.579	-15.87	-25.693	-9.639	-11.456	-25.791	-18.185	-14.757	25.777	19.927	28.669	19.477	26.574	23.809	7.681	6.62	32.71	26.659	-22.374	-5.579	26.3378	ls33791	ls	NA	-23.45994675	14.81449264	7.551154188	18.90341882	22.049	7.663992642	a33791	-21.49309369	1985	1970-1989	LSPE.S
440	a33792	33792	LSPE	1985	22-Jun-85	Thorton Island	-23.44	629.64	13.92	75.19	19.26	68	-19.104	-23.837	-8.145	-17.617	-26.987	-11.089	-11.939	-26.392	-18.689	-15.546	24.55	17.441	27.247	15.511	26.699	23.051	6.14	3.883	29.532	26.708	-23.70825	-8.145	24.794	ls33792	ls	NA	-23.43803431	13.91516734	8.374042585	19.25975692	23.364	8.903667343	a33792	-21.14413611	1985	1970-1989	LSPE.S
441	a33793	33793	LSPE	1985	22-Jun-85	Thorton Island	-23.17	614.52	14.29	86.51	19.24	70	-18.822	-22.893	-9.243	-16.463	-26.32	-11.471	-13.139	-26.393	-17.986	-16.262	24.84	19.619	27.839	15.936	31.454	25.923	6.952	6.394	31.524	27.088	-23.01725	-9.243	27.2718	ls33793	ls	NA	-23.17499106	14.28560319	7.103710421	19.23651101	21.445	7.612603187	a33793	-21.39724172	1985	1970-1989	LSPE.S
443	a33795	33795	LSPE	1985	22-Jun-85	Thomas Island	-23.23	645.51	14.19	77.46	19.17	62	-17.619	-23.645	-4.985	-18.662	-25.58	-10.899	-10.978	-25.367	-14.081	-13.581	23.786	18.494	27.472	19.41	30.001	23.899	6.366	5.262	32.147	23.507	-23.3135	-4.985	26.4026	ls33795	ls	NA	-23.22629094	14.19355969	8.333384681	19.16549428	22.21	8.379559693	a33795	-20.94955747	1985	1970-1989	LSPE.S
444	a33796	33796	LSPE	1985	22-Jun-85	Thomas Island	-22.68	444.98	14.69	55.68	19.3	59	-17.52	-21.726	-9.604	-16.393	-25.647	-10.261	-10.05	-26.922	-20.446	-17.735	25.301	21.65	27.24027987	11.921	23.476	25.093	7.181	7.33	32.791	27.275	-22.672	-9.604	26.05005597	ls33796	ls	NA	-22.67608287	14.69287129	7.991114763	19.29605962	19.91027987	7.43737129	a33796	-20.53266594	1985	1970-1989	LSPE.S
445	a33797	33797	LSPE	1985	22-Jun-85	Thomas Island	-23.64	534.84	12.67	67.79	19.09	61	-19.289	-26.684	-9.097	-21.682	-27.114	-17.269	-12.733	-29.215	-17.417	-14.844	24.042	16.734	25.827	17.124	23.149	20.954	5.175	5.037	32.3	24.685	-26.17375	-9.097	23.7928	ls33797	ls	NA	-23.63871386	12.66554775	7.890294147	19.09027803	20.79	7.559547746	a33797	-21.53353364	1985	1970-1989	LSPE.S
451	a39812	39812	ANMU	1988	1-Jun-88	Langara Island	-19.52	607.97	12.55	73.15	16.21	45	-15.501	-20.256	-15.871	-0.118	-23.45	-11.283	-12.046	-23.138	-16.442	-15.475	19.616	17.444	25.777	13.462	18.466	16.868	7.933	7.105	27.63	20.471	-16.7405	-15.871	21.237	amnxx39812	am	NA	-19.52326542	12.55245805	8.311428255	16.21482456	18.672	NA	a39812	-17.24803156	1988	1970-1989	ANMU
453	a39816	39816	ANMU	1988	1-Jun-88	Langara Island	-20.06	625.67	12.7	72.09	15.95	49	-14.957	-19.487	5.484	-15.301	-23.147	-9.882	-9.882	-22.44	-15.416	-12.63	20.883	16.156	21.78254949	11.974	17.56	18.89	6.792	5.661	26.809	21.268	-20.09375	5.484	20.2395099	am39816	am	NA	-20.05608435	12.70486913	8.678825042	15.94672941	16.12154949	6.478369128	a39816	-17.65039736	1988	1970-1989	ANMU
456	a40124	40124	PECO	1988	25-Jun-88	Mitlenatch Island	-19.8	652.26	14.51	99.6	16.94	19	-16.147	-15.325	1.887	-12.118	-20.246	-8.494	-10.57	-21.816	-15.657	-12.412	21.107	19.287	24.375	11.919	21.035	21.748	8.717	7.353	30.138	23.923	-17.37625	1.887	23.3166	PECO40124	PE	NA	-19.79598135	14.51163279	6.548480064	16.93725838	17.022	6.476632785	a40124	-18.2856985	1988	1970-1989	PECO
457	a40126	40126	PECO	1988	25-Jun-88	Mitlenatch Island	-19.14	594.64	15.01	100.15	17.04	20	-14.517	-15.834	1.18	-12.378	-20.642	-9.473	-11.466	-22.819	-16.715	-13.327	22.292	18.85	24.123	14.118	22.243	22.126	8.377	6.371	30.727	25.298	-17.91825	1.18	23.6138	PECO40126	PE	NA	-19.13605718	15.01490128	5.937320809	17.03892392	17.752	7.640901283	a40126	-17.93722482	1988	1970-1989	PECO
459	a40130	40130	PECO	1988	25-Jun-88	Mitlenatch Island	-20.62	652.26	13.92	83.57	16.68	17	-14.907	-15.485	1.727	-12.26	-20.036	-8.583	-10.208	-21.75	-15.846	-12.766	24.613	18.461	25.12	11.395	23.666	21.73	7.077	6.698	29.391	25.745	-17.38275	1.727	23.6736	PECO40130	PE	NA	-20.62354752	13.92203543	7.80509203	16.68498845	18.422	7.034535429	a40130	-18.54784908	1988	1970-1989	PECO
460	a40132	40132	PECO	1988	25-Jun-88	Mitlenatch Island	-16.31	603.18	14.3	109.99	15.47	18	-15.637	-14.954	0.273	-12.433	-19.321	-9.1	-11.902	-21.242	-15.024	-13.639	21.336	19.259	22.205	12.714	21.633	21.011	7.747	7.067	26.415	23.566	-16.9875	0.273	22.1046	PECO40132	PE	NA	-16.31491485	14.30082806	5.484013184	15.46765446	15.138	6.893828064	a40132	-15.35983389	1988	1970-1989	PECO
476	a45010	45010	RHAU	1990	19-May-90	Lucy Island	-20.02	703.18	13.25	91.17	17.5484	92	-14.141	-15.547	-2.738	-9.204	-22.516	-5.967	-9.628	-21.351	-16.193	-14.221	21.98	16.824	24.739	13.782	22.836	22.799	6.122	4.641	29.416	25.566	-17.1545	-2.738	23.3228	ra45010	ra	15.16697867	-20.01592546	13.24988871	7.713033332	17.54836776	20.098	7.868388713	a45010	-17.98558946	1990	1990-2006	RHAU.N
482	a45701	45701	LSPE	1990	28-Jun-90	Cleland Island	-22.85	633.97	14.34	85.94	18.6769	58	-18.167	-21.799	-15.67	-16.677	-25.871	-9.885	-12.801	-26.044	-19.017	-18.381	26.249	21.678	25.971	13.071	23.705	25.011	7.518	7.486	34.442	27.966	-22.59775	-15.67	26.1614	ls45701	ls	14.48594538	-22.84998318	14.33826465	7.37663053	18.676923	18.485	6.836264645	a45701	-20.95716702	1990	1990-2006	LSPE.S
499	a46694	46694	DCCO	1990	12-Jul-90	Mandarte Island	-14.53	507.83	14.95	77.9	12.04	33	-10.845	-14.255	2.079	-11.309	-16.604	-9.738	-10.898	-19.366	-11.84	-10.166	22.268	22.448	24.904	16.953	22.322	22.863	6.38	6.577	26.645	25.552	-15.3835	2.079	23.8364	DC46694	DC	NA	-14.53463801	14.95361638	6.518988137	12.04336035	18.327	8.475116379	a46694	-13.03019584	1990	1990-2006	DCCO
500	a46696	46696	DCCO	1990	12-Jul-90	Mandarte Island	-16.16	535.27	14.27	70.51	14.15	35	-11.587	-13.77	2.174	-9.71	-18.107	-6.197	-9.314	-19.942	-13.245	-10.698	22.486	20.631	25.433	15.389	22.3	22.202	6.376	7.074	29.043	24.679	-15.38225	2.174	23.9218	DC46696	DC	NA	-16.1616737	14.26511644	7.591833057	14.15434859	18.359	7.540116438	a46696	-14.17604158	1990	1990-2006	DCCO
504	a46704	46704	PECO	1990	NA	Mandarte Island	-18.73	652.26	12.95	119.74	16.18	7	-15.739	-16.658	-1.901	-12.111	-22.073	-8.818	-10.242	-21.808	-16.766	-12.443	22.473	17.241	23.2897747	12.324	22.623	22.227	5.931	7.252	30.111	24.172	-18.1625	-1.901	23.09835494	PC46704	PC	NA	-18.72620068	12.95240799	5.447438003	16.18119394	16.0377747	6.360907994	a46704	-17.80115148	1990	1990-2006	PECO
506	a46708	46708	PECO	1990	NA	Mandarte Island	-19.04	650.12	13.84	104.53	15.95	8	-15.199	-15.806	-0.269	-11.143	-21.171	-8.836	-9.088	-22.052	-17.14	-12.413	22.727	17.934	22.1094505	12.376	21.684	21.863	6.889	7.534	29.857	24.487	-17.543	-0.269	22.6894901	PC46708	PC	NA	-19.04041079	13.83742275	6.219180633	15.95183768	14.5754505	6.62592275	a46708	-17.68973114	1990	1990-2006	PECO
507	a46710	46710	PECO	1990	NA	Mandarte Island	-16.15	602.47	14.64	107.81	15.19	5	-12.887	-13.092	0.011	-9.388	-19.313	-6.95	-9.518	-19.356	-13.321	-9.326	21.891	19.316	23.4714861	16.277	22.002	21.429	7.084	7.637	27.838	24.864	-15.28725	0.011	22.81129722	PC46710	PC	NA	-16.15388843	14.63681976	5.588207344	15.19250639	15.8344861	7.276319757	a46710	-15.1399369	1990	1990-2006	PECO
508	a46712	46712	PECO	1990	NA	Mandarte Island	-18.67	571.88	13.66	78.55	16.32	6	-14.351	-14.753	0.461	-11.014	-21.18	-7.65	-9.966	-21.623	-15.862	-13.418	23.8	19.17	23.177658	15.798	23.397	23.148	7.567	6.696	29.894	26.295	-17.1425	0.461	23.7573316	PC46712	PC	NA	-18.66602524	13.66454853	7.280887268	16.3171101	16.481658	6.533048526	a46712	-16.81899818	1990	1990-2006	PECO
544	a67847	L94-67847	DCCO	1994	17-Jun-94	Mandarte Island	-24.64	533.15	11.22	58.32	15.93	37	-10.987	-12.912	1.536	-9.278	-17.918	-5.96	-9.466	-19.693	-12.931	-10.566	24.246	22.328	26.333	14.883	22.664	22.814	7.329	7.088	29.288	26.104	-14.95025	1.536	24.6854	DC67847	DC	NA	-24.63869859	11.21788033	9.141584078	15.92994381	19.245	NA	a67847	-22.0652465	1994	1990-2006	DCCO
545	a67849	L94-67849	DCCO	1994	17-Jun-94	Mandarte Island	-14.19	595.94	15.96	107.32	13.32	38	-10.267	-11.22	2.139	-7.957	-16.11	-5.349	-10.139	-18.345	-12.125	-9.765	22.711	22.947	27.094	15.858	22.195	22.671	7.486	7.267	27.755	25.971	-13.408	2.139	24.5324	DC67849	DC	NA	-14.19306806	15.96158884	5.552805416	13.31541734	19.827	8.585088835	a67849	-13.20009989	1994	1990-2006	DCCO
546	a67853	L94-67853	DCCO	1994	17-Jun-94	Mandarte Island	-15.79	422.36	15.1	66.27	9.9	39	-8.365	-10.304	4.986	-7.145	-15.507	-3.733	-6.586	-17.174	-11.283	-8.549	23.812	20.598	25.021	15.545	21.541	21.14	5.977	7.637	26.831	24.976	-12.5325	4.986	23.0262	DC67853	DC	NA	-15.78730093	15.10058616	6.373069158	9.89818017	17.384	NA	a67853	-14.36204227	1994	1990-2006	DCCO
549	a67882	L94-67882	PECO	1994	21-Jun-94	Mandarte Island	-18.97	645.85	13.41	103.99	15.92	4	-15.631	-16.235	-2.994	-12.339	-22.593	-8.999	-12.104	-23.202	-16.795	-13.009	21.964	17.626	22.5348496	13.493	21.158	21.431	5.786	7.903	30.961	24.219	-18.59225	-2.994	22.74216992	PECO67882	PE	NA	-18.97246434	13.41344761	6.21084183	15.91576318	14.6318496	6.568947609	a67882	-17.62421457	1994	1990-2006	PECO
553	a67891	L94-67891	PECO	1994	21-Jun-94	Mandarte Island	-16.56	578.28	14.57	87.46	16.13	3	-12.605	-13.954	0.351	-10.485	-19.589	-5.972	-5.94	-19.687	-13.077	-9.728	23.221	17.395	25.7118065	16.713	23.091	22.035	5.756	7.623	30.547	24.446	-15.92875	0.351	23.7559613	PECO67891	PE	NA	-16.56278383	14.57053074	6.611992962	16.12510261	18.0888065	7.881030742	a67891	-15.01519392	1994	1990-2006	PECO
574	a74751	L96-74751	ANMU	1996	4-May-96	Langara Island	-20.55	683.17	12.5	75.79	16.07	53	-14.8	-19.312	-12.037	-14.585	-23.223	-10.602	-9.209	-23.299	-16.939	-13.937	21.619	16.743	20.40457246	12.749	18.409	19.21	5.974	5.876	26.082	23.043	-20.10475	-12.037	20.16971449	am74751	am	NA	-20.55178423	12.50127981	9.014070218	16.07240584	14.52857246	6.57627981	a74751	-18.02000844	1996	1990-2006	ANMU
576	a74756	L96-74756	ANMU	1996	4-May-96	Langara Island	-20.54	601.6	12.7	68.39	16.26	46	-14.083	-19.804	-10.599	-14.311	-23.94	-13.925	-9.617	-23.917	-15.488	-13.781	21.554	19.126	26.399	11.562	22.251	23.889	4.459	5.88	23.719	26.565	-20.493	-10.599	23.0768	am74756	am	NA	-20.54205396	12.6978989	8.796663297	16.2624277	20.519	7.528398898	a74756	-18.08761256	1996	1990-2006	ANMU
580	a81725	L98-81725	DCCO	1998	2-Jul-98	Mandarte Island	-15.98	562.05	14.62	92.12	14.21	42	-10.385	-12.491	2.806	-8.291	-17.295	-5.272	-7.832	-18.661	-12.774	-9.592	22.008	20.016	26.968	14.796	21.066	20.541	7.088	6.555	27.545	23.835	-14.1845	2.806	23.2272	DC81725	DC	NA	-15.97714699	14.62123531	6.101357678	14.21246151	20.413	7.799735306	a81725	-14.69071811	1998	1990-2006	DCCO
581	a81727	L98-81727	DCCO	1998	2-Jul-98	Mandarte Island	-16.23	541.6	14.78	71.03	9.81	44	-10.561	-12.548	3.696	-9.061	-17.915	-6.342	-9.69	-19.177	-13.107	-10.643	21.527	21.45	26.546	18.046	23.127	21.144	7.243	7.482	26.295	25.401	-14.67525	3.696	23.7124	DC81727	DC	NA	-16.2319508	14.77910708	7.624546564	9.810723476	19.064	7.416607079	a81727	-14.23202632	1998	1990-2006	DCCO
594	a83158	L99-83158	ANMU	1999	1-May-99	Langara Island	-21.5	617.17	11.64	67.86	16.88	51	-16.156	-20.811	-5.954	-15.878	-24.453	-12.038	-9.768	-24.151	-17.105	-15.696	19.865	16.483	24.24786329	10.251	16.826	17.994	5.187	4.809	25.297	21.783	-21.32325	-5.954	20.16957266	am83158	am	NA	-21.49963998	11.63821619	9.094688682	16.88418076	19.43886329	6.640216192	a83158	-18.94165023	1999	1990-2006	ANMU
595	a83159	L99-83159	ANMU	1999	1-May-99	Langara Island	-21.51	565.57	11.43	57.26	16.61	52	-15.831	-21.181	-11.056	-16.945	-25.117	-12.341	-13.052	-24.412	-17.661	-15.197	17.65	14.657	18.8022795	11.268	13.764	21.076	5.496	4.18	24.605	18.398	-21.91375	-11.056	18.5808559	am83159	am	NA	-21.51184068	11.43132858	9.877212807	16.60516783	14.6222795	6.593328579	a83159	-18.68927165	1999	1990-2006	ANMU
